# Supplementary material for: Integrated Metagenomics and Metabolomics to Reveal the Effects of Policosanol on Modulating the Gut Microbiota and Lipid Metabolism in Hyperlipidemic C57BL/6 Mice
Source: Front Endocrinol (Lausanne). 2021 Oct 11;12:722055. doi: 10.3389/fendo.2021.722055 (PMC8542985; doi:10.3389/fendo.2021.722055)
Supplement: Supplementary file 1 [file DataSheet_1.xlsx]

## Sheet: Figure 1A
	Chow												HFD												HFDpolicosanol
0	12	11	11	12.5	12	13.5	13.5	13	15	14.5	14.5	13	10.5	14	12	11.5	12.5	12	12	11.5	14.5	12.5	15	14	12.5	11.5	12	12.5	13	13	10.5	13	14.5	14	14.5	13
1	18.78	17.39	16.94	17.4	15.81	20.42	17.4	16.42	18.48	18.73	18.71	18.21	18.58	19.38	18.59	18.7	18.7	18.04	17.42	18.09	16.52	17.4	18.79	18.24		17.54	16.53	17.22	17.62	18.49	17.09	14.45	17.72	15.98	18.47	17.11
2	20.18	20.04	20.45	18.56	17.96	23.44	19.64	20.03	19.27	19.84	20	19.5	21.99	19.93	21.15	21.53	19.36	19.31	18.74	19.54	18.49	21.89	22.94	22.44		22.16	20.47	20.88	21	23.04	21.69	17.42	22.04	19.5	22.52	22.75
3	21.85	21.89	24.25	21.94	17.42	26.53	19.72	21.13	22.75	25.81	22.15	24.78	24.5	23.59	23.97	21.84	23.61	23.84	23.89	24.65	20.84	25.73	25.07	25.78		24.64	22.76	22.86	23.34	25.41	25.92	20.56	24.62	22.14	25.57	26.11
4	22.62	22.88	25.45	23.58	20.61	27.71	22.08	23.45	23.77	27.21	23.67	26.61	25.81	24.99	25.09	23.4	25.43	25.3	24.58	25.63	22.97	27.39	26.6	28.16		26.3	24.33	24.26	25.13	26.84	27.7	21.8	26.08	23.39	26.28	25.06
5	26.6	25.85	26.06	23.92	21.22	28.1	22.27	23.85	24.43	27.98	23.86	26.61	26.6	25.85	26.06	23.92	26.81	26.48	25.37	26.75	23.84	28.19	27.47	28.71		27.74	25.4	25.57	25.6	28.25	28.81	24.4	27.06	24.19	27.07	28.35
6	23.84	24.33	27.59	25.55	22.2	29.68	22.93	25.28	24.91	29.3	24.55	28.43	27.57	26.73	26.67	24.87	27.84	27.31	26.36	27.34	24.73	29.26	28.26	30.17		28.87	26.17	25.97	26.7	29.44	29.87	27.24	28.23	25.53	28.14	29.51
7	24.67	24.81	28.26	27.6	23.13	31.04	23.81	26.12	25.54	30.15	24.9	28.89	28.81	27.85	27.6	25.93	29.26	28.28	27.15	28.66	25.62	30.66	29.65	31.25		30.29	27.25	26.78	27.56	30.34	30.76	28.66	29.27	25.65	29.05	30.51
8	25.06	25.05	29.2	28.02	23.44	32	24.12	26.76	26.36	30.39	25.27	29.11	29.11	28.2	28.15	26.77	29.99	29.62	27.1	29.52	26.16	31.43	31.11	32.47		30.29	27.25	26.78	27.56	28.34	28.76	28.66	29.27	25.65	29.05	30.51
9	25.73	26.41	30.84	28.6	24.3	33.15	24.86	27.75	26.78	31.2	26.28	29.44	29.55	28.44	28.31	26.86	30.89	30.76	28	30.59	26.03	31.03	32.25	33.02		31.03	27.96	28.05	29.18	29.66	31.22	29.09	29.87	26.52	31.45	32.27
10	26.33	25.75	30.36	27.53	24.34	33.69	25.49	27.56	26.54	30.96	26.7	29.57	29.9	28.31	28.27	28.18	31.95	31.84	27.74	30.95	26.45	32.16	34.36	34.94		31.73	29.46	29.26	29.23	30.96	30.56	30.06	29.68	27.2	30.3	30.74
11	26.73	26.62	30.34	28.35	25.14	35.07	25.96	28.88	27.46	31.62	28	30.57	30.3	28.36	28.67	28.91	32.69	32.04	27.96	32.02	26.13	32.25	34.34	35.16		32.28	29.62	30.43	29.32	34.16	35.79	26.98	33.63	26.66	34.72	34.35
12	26.38	26.67	30.12	28.6	25.47	24.74	25.77	29.25	27.82	31.56	27.95	30.56	30.35	28.3	29.29	28.8	32.22	32.34	28.4	32.43	26.17	33.06	35.46	36.87		31.13	28.88	29	28.9	33.05	33.83	23.34	33.76	26.35	33.93	34.58
13	26.02	25.58	29.14	28.16	26.5	36.28	26.56	30.49	27.74	31.7	27.81	30.58	31.26	29.14	29.67	30.21	34.18	33.7	28.85	33.63	27.44	34.15	37.72	38.48		33.84	30.84	30.98	30.61	35.8	35.77	25.04	35.07	26.91	35.64	36
14	27.23	27.02	31.7	29.98	26.54	35.87	27.21	29.65	27.71	32.32	38.37	31.29	31.72	29.99	30.54	30.67	34.08	35.14	29.12	33.86	27.06	34.97	38.51	39.28		30.3	31.33	32.09	29.82	36.35	36.02	23.62	36.31	27.07	36.84	37.05
15	27.64	27.58	31.89	30.36	26.86	37.05	26.85	31.04	28.74	32.41	29.4	31.59	32.2	30.91	30.6	30.92	36.2	36.95	31.14	34.89	27.35	34.68	39.28	40.27		35.1	31.1	33.85	31.03	38.2	37.01	26.71	37.97	28.88	38.3	36.66
16	26.75	28.06	31.55	30.9	26.17	37.3	26.55	31.48	29.51	32.27	29.79	31.34	32.48	30.89	30.14	31.93	37.1	38.79	30.66	35.05	27.84	35.02	42.12	41.28		36.75	33.19	34.98	30.47	39.62	36.71	28.17	40.13	27.37	38.03	37.15
17	27.44	27.7	31.7	29.74	26.53	37.57	26.72	30.75	30.05	31.33	29.64	31.33	33.91	30.23	31.59	33.18	37.55	38.97	30.31	34.64	27.97	42.09	43.34	42.09		36.3	33.75	34	31.49	40.85	38.34	29.32	41.21	38	38.96	38
18	27.56	28.86	32.33	30.03	27.53	38.23	27.07	30.03	30.04	32.68	30.07	31.64	36.86	43.95	43.03	28.25	32.28	34.17	30.72	34.85	38.13	39.76	30.86	35.63		28.86	41.51	39.32	37.34	38.68	40.69	27.75	30.5	34.44	36.71	38.31
	Body weight of mice

## Sheet: Figure 1B
Chow												HFD												HFD+policosanol
1	2	3	4	5	6	7	8	9	10	11	12	1	2	3	4	5	6	7	8	9	10	11	12	1	2	3	4	5	6	7	8	9	10	11	12
7532.26	7532.26	7532.26	7532.26	7713.74	7713.74	7713.74	7713.74	7942.13	7942.13	7942.13	7942.13	9283.03	9283.03	9283.03	9283.03	8661.25	8661.25	8661.25	8661.25	9216.02	9216.02	9216.02	9216.02	8379.49	8379.49	8379.49	8379.49	9642.38	9642.38	9642.38	9642.38	9840.16	9840.16	9840.16
	energy intake/mice

## Sheet: Figure 1C
Chow												HFD												HFD+policosanol
1	2	3	4	5	6	7	8	9	10	11	12	1	2	3	4	5	6	7	8	9	10	11	12	1	2	3	4	5	6	7	8	9	10	11
1.3232	1.3612	1.5375	1.4349	1.0453	1.3265	1.0599	1.2457	1.3676	0.8625	1.1187	1.4824	1.7975	2.1384	1.666	1.7191	1.7984	1.9627	1.6258	1.9814	2.0963	1.7185	1.8789	1.9436	1.723	1.4447	1.5942	1.4868	1.6975	1.7343	1.6831	1.5968	1.5763	1.3447	1.5664

## Sheet: Figure 1D
Chow												HFD												HFD+policosanol
1	2	3	4	5	6	7	8	9	10	11	12	1	2	3	4	5	6	7	8	9	10	11	12	1	2	3	4	5	6	7	8	9
5.3106	5.5384	5.0281	5.1794	5.4919	4.8585	5.0793	5.0957	5.3745	5.1214	4.896	5.4127	7.8716	10.2123	7.611	6.9699	8.7716	10.0028	6.6487	6.5363	7.9737	8.6721	7.0395	8.236	7.8444	6.4819	5.7261	4.5664	7.1406	5.9015	8.0772	5.1404	6.0787	6.715	5.2846

## Sheet: Figure 1E
Chow												HFD												HFD+policosanol
1	2	3	4	5	6	7	8	9	10	11	12	1	2	3	4	5	6	7	8	9	10	11	12	1	2	3	4	5	6	7	8	9	10	11
2.4472	2.5319	3.0936	3.3938	1.8564	2.0857	1.9852	2.1725	2.1133	2.5174	2.1018	1.7702	6.1129	3.2713	5.2527	2.4725	4.4425	2.347	2.5705	1.9375	2.4582	1.3711	1.6533	3.1021	4.0506	5.1144	4.572	4.3604	4.5789	5.5875	4.4061	4.4673	5.0433	5.8371	4.2529

## Sheet: Figure 1F
Chow												HFD												HFD+policosanol
1	2	3	4	5	6	7	8	9	10	11	12	1	2	3	4	5	6	7	8	9	10	11	12	1	2	3	4	5	6	7	8	9	10	11	12
1.1862	0.9071	1.176	1.184	1.1168	1.0439	1.0623	0.8057	0.9467	2.00188	1.1426	1.6428	1.5434	1.1753	2.6841	1.64	1.2028	2.0148	3.3262	1.2101	2.2936	2.9403	2.4887	2.5865	0.8815	1.164	1.1086	1.0601	1.1157	0.8045	0.6518	1.1843	1.1265	0.8825	0.7695

## Sheet: Figure 2A
Chow												HFD												HFD+policosanol
1	2	3	4	5	6	7	8	9	10	11	12	1	2	3	4	5	6	7	8	9	10	11	12	1	2	3	4	5	6	7	8	9	10	11
0.959	1.087	1.237	1.4	1.526	1.735	1.945	2.415	2.566	1.101	1.323	2.22	1.087	1.237	1.4	1.526	1.735	1.945	2.415	2.566	2.828	1.672	1.423	2.658	0.487	0.701	1.753	1.877	1.934	2.092	2.27	2.569	2.6	1.603	1.775

## Sheet: Figure 2B
Chow												HFD												HFD+policosanol
1	2	3	4	5	6	7	8	9	10	11	12	1	2	3	4	5	6	7	8	9	10	11	12	1	2	3	4	5	6	7	8	9	10	11
0.274	0.284	0.298	0.3	0.322	0.334	0.341	0.342	0.348	0.332	0.263	0.31	0.448	0.372	0.578	0.676	0.64	0.759	0.819	1.05	1.384	0.892	1.2	1.192	0.205	0.262	0.265	0.535	0.653	0.835	0.855	0.869	0.872	0.562	0.305

## Sheet: Figure 2C
Chow												HFD												HFD+policosanol
0.172	0.173	0.18	0.185	0.198	0.198	0.208	0.243	0.278	0.17	0.19	0.183	0.181	0.215	0.216	0.261	0.269	0.292	0.401	0.459	0.464	0.36	0.32	0.228	0.144	0.166	0.176	0.201	0.316	0.341	0.343	0.346	0.352	0.201	0.233

## Sheet: Figure 3B-C
Taxonomy	Bacteroidota	Firmicutes	Actinobacteriota	Verrucomicrobiota	Desulfobacterota	unidentified_Bacteria	Campilobacterota	Proteobacteria	Deferribacteres	Cyanobacteria	Others	B/F
Chow 1	0.55062	0.294859	0.0671265	0.0305796	0.00765759	0.0153659	0.0164985	0.00775901	0.00133543	6.76167e-05	0.00813091	1.8674
Chow 2	0.758101	0.168991	0.0161942	0.00863803	0.0103284	0.0108356	0.00743783	0.00415843	0.000743783	5.07125e-05	0.0145207	4.48605
Chow 3	0.64415	0.236101	0.0447284	0.0394881	0.00950014	0.00926349	0.00373582	0.0080971	6.76167e-05	0	0.0048684	2.72829
Chow 4	0.439796	0.329158	0.0803286	0.106817	0.0153152	0.0102608	0.00713356	0.00598408	0.000219754	5.07125e-05	0.00493602	1.33612
Chow 5	0.760282	0.120408	0.0184086	0.0807512	0.00569671	0.00476698	0.000946634	0.00691381	0	1.69042e-05	0.00180875	6.31419
Chow 6	0.605507	0.229863	0.0893723	0.043917	0.00936491	0.00716737	0.0024511	0.00877326	8.45209e-05	3.38083e-05	0.00346535	2.63421
Chow 7	0.59053	0.276028	0.0465879	0.044813	0.0149602	0.0100749	0.00704904	0.00517268	0.000185946	5.07125e-05	0.00454722	2.13938
Chow 8	0.582467	0.283601	0.0390486	0.0646585	0.00882398	0.00786044	0.00618693	0.00223135	0.000338083	8.45209e-05	0.00469936	2.05382
HFD 1	0.28421	0.464459	0.115388	0.0921108	0.0154842	0.0121034	0.00226516	0.00165661	3.38083e-05	0	0.0122893	0.611916
HFD 2	0.145393	0.653701	0.0472641	0.0446946	0.0463512	0.0307318	0.00371892	0.0102608	0	3.38083e-05	0.0178508	0.222415
HFD 3	0.203695	0.537029	0.0666024	0.119276	0.0299542	0.0221445	0.00463174	0.00321179	0.000118329	0	0.0133374	0.379301
HFD 4	0.153253	0.562621	0.141403	0.0502054	0.018882	0.0406545	0.00502054	0.00221445	8.45209e-05	0	0.0256605	0.272391
HFD 5	0.212874	0.545667	0.0747502	0.112768	0.0149095	0.0173775	0.00818162	0.00194398	5.07125e-05	3.38083e-05	0.0114441	0.390118
HFD 6	0.206687	0.519313	0.119834	0.10675	0.0124246	0.0208597	0.00419223	0.0012171	8.45209e-05	0	0.00863803	0.398001
HFD 7	0.304833	0.412445	0.106091	0.110756	0.0249675	0.0180875	0.0125767	0.001234	0.000219754	1.69042e-05	0.00877326	0.739088
HFD 8	0.174231	0.567236	0.106817	0.105854	0.016228	0.0136079	0.00816471	0.00491911	0.000321179	1.69042e-05	0.00260324	0.307158
HFD+policosanol 1	0.38208	0.419279	0.051676	0.107375	0.0122555	0.0100918	0.00600098	0.00157209	0.000185946	8.45209e-05	0.00939872	0.911278
HFD+policosanol 2	0.250571	0.526328	0.0908937	0.0831009	0.032642	0.00711666	0.00143685	0.0020454	5.07125e-05	3.38083e-05	0.00578123	0.476073
HFD+policosanol 3	0.408417	0.369192	0.051338	0.131244	0.0187129	0.00671096	0.00273848	0.00559528	0.000118329	3.38083e-05	0.00589956	1.10624
HFD+policosanol 4	0.27981	0.653967	0.0437311	0.117805	0.0625961	0.0203864	0.00382034	0.0024342	5.07125e-05	0	0.0153997	0.427865
HFD+policosanol 5	0.272174	0.472522	0.0925334	0.108846	0.0403841	0.00496983	0.00258634	0.00251872	0.000101425	0	0.00336393	0.576003
HFD+policosanol 6	0.374794	0.402848	0.115016	0.0546681	0.0135402	0.0158054	0.00441199	0.00948324	6.76167e-05	1.69042e-05	0.00934801	0.93036
HFD+policosanol 7	0.357074	0.339885	0.0533834	0.158832	0.0512703	0.0166675	0.00500363	0.00537553	0.000152138	3.38083e-05	0.0123231	1.05057
HFD+policosanol 8	0.365024	0.369125	0.0250858	0.133306	0.0216204	0.0241053	0.0333519	0.00356678	0.00060855	0	0.0242068	0.98889

[truncated: 20 more sheets: Figure F-K and SI Figure S5A-G, Figure 4-6, Figure 7, SI Figure S2-S4, Figure 8A, Figure 8B, Figure 8C, Figure 8D, Figure 8E, Figure 8F, Figure 8G, Figure 8H, Figure 8I, Figure 8J, Figure 8K, Figure 8L, Figure 8M, Figure 8N, Figure 8O, Fiugre 8P]
